# Supplementary material for: Second Harmonic Generation in Janus Transition Metal Chalcogenide Oxide Monolayers: A First-Principles Investigation
Source: Nanomaterials (Basel). 2023 Jul 24;13(14):2150. doi: 10.3390/nano13142150 (PMC10386494; doi:10.3390/nano13142150)
Supplement: Supplementary file 1 [file nanomaterials-13-02150-s001.zip]

Archive with 1 entries (1 files):
- nanomaterials-2484502-supplementary.pdf
